# Supplementary material for: Excessive Adventitial and Perivascular Vascularisation Correlates with Vascular Inflammation and Intimal Hyperplasia
Source: Int J Mol Sci. 2022 Oct 12;23(20):12156. doi: 10.3390/ijms232012156 (PMC9603343; doi:10.3390/ijms232012156)
Supplement: Supplementary file 1 [file ijms-23-12156-s001.zip]

Archive with 7 entries (7 files):
- Figure S1.tif
- Figure S2.tif
- Figure S3.tif
- Figure S4.tif
- Figure S5.tif
- Figure S6.tif
- Legends to Supplementary Figures.pdf
